# Supplementary material for: Identification of AP002498.1 and LINC01871 as prognostic biomarkers and therapeutic targets for distant metastasis of colorectal adenocarcinoma
Source: Cancer Med. 2023 Dec 11;13(1):e6823. doi: 10.1002/cam4.6823 (PMC10807603; doi:10.1002/cam4.6823)
Supplement: Supplementary file 6 — Table S6. [file CAM4-13-e6823-s002.xlsx]

## Sheet: sheet1
Table S6. Clinical information of 325 patients from TCGA dataset
SAMPLE ID	HISTOLOGICAL_DIAGNOSIS	SEX	RACE	AJCC_STAGING_EDITION	AJCC_TUMOR_PATHOLOGIC_PT	AJCC_NODES_PATHOLOGIC_PN	AJCC_METASTASIS_PATHOLOGIC_PM	AJCC_PATHOLOGIC_TUMOR_STAGE	TUMOR_STATUS	VASCULAR_INVASION_INDICATOR	LYMPHOVASCULAR_INVASION_INDICATOR	PERINEURAL_INVASION	AGE	PRIMARY_SITE	TUMOR_TISSUE_SITE	OS_STATUS	OS_MONTHS	DFS_STATUS	DFS_MONTHS	DFS_STATUS	DFS_MONTHS
TCGA-3L-AA1B-01A-11R-A37K-07	Colon Adenocarcinoma	Female	BLACK OR AFRICAN AMERICAN	7th	T2	N0	M0	Stage I	TUMOR FREE	NO	NO	NO	61	Cecum	Colon	[Not Available]	[Not Available]	[Not Available]	[Not Available]
TCGA-4N-A93T-01A-11R-A37K-07	Colon Adenocarcinoma	Male	BLACK OR AFRICAN AMERICAN	7th	T4a	N1b	M0	Stage IIIB	WITH TUMOR	NO	NO	NO	67	Ascending Colon	Colon	LIVING	4.8	DiseaseFree	4.8	0	4.8
TCGA-4T-AA8H-01A-11R-A41B-07	Colon Mucinous Adenocarcinoma	Female	BLACK OR AFRICAN AMERICAN	7th	T3	N0	MX	Stage IIA	TUMOR FREE	NO	NO	NO	42	Descending Colon	Colon	LIVING	12.65	DiseaseFree	12.65	0	12.65
TCGA-5M-AAT4-01A-11R-A41B-07	Colon Adenocarcinoma	Male	BLACK OR AFRICAN AMERICAN	6th	T3	N0	M1b	Stage IV	WITH TUMOR	YES	[Not Available]	[Not Available]	74	Ascending Colon	Colon	DECEASED	1.61	[Not Available]	[Not Available]
TCGA-5M-AAT6-01A-11R-A41B-07	Colon Adenocarcinoma	Female	BLACK OR AFRICAN AMERICAN	6th	T4a	N2b	M1a	Stage IV	WITH TUMOR	YES	YES	YES	40	Transverse Colon	Colon	DECEASED	9.53	Recurred/Progressed	7.19	1	7.19
TCGA-A6-2675-01A-02R-1723-07	Colon Adenocarcinoma	Male	BLACK OR AFRICAN AMERICAN	7th	T3	N0	M0	Stage IIA	WITH TUMOR	NO	NO	NO	76	Ascending Colon	Colon	LIVING	39.42	Recurred/Progressed	26.61	1	26.61
TCGA-A6-2682-01A-01R-1410-07	Colon Adenocarcinoma	Male	WHITE	6th	T3	N0	MX	Stage IIA	TUMOR FREE	NO	NO	[Not Available]	78	Sigmoid Colon	Colon	LIVING	43.4	DiseaseFree	43.4	0	43.4
TCGA-A6-2684-01A-01R-1410-07	Colon Adenocarcinoma	Male	WHITE	6th	T4b	N1	M1	Stage IV	WITH TUMOR	YES	YES	[Not Available]	70	[Discrepancy]	Colon	DECEASED	13.93	Recurred/Progressed	12.52	1	12.52
TCGA-A6-2684-01A-01R-A278-07	Colon Adenocarcinoma	Female	WHITE	[Not Available]	T2	N0	M0	Stage I	TUMOR FREE	NO	NO	[Not Available]	75	Cecum	Colon	LIVING	37.02	Recurred/Progressed	32.06	1	32.06
TCGA-A6-2685-01A-01R-1410-07	Colon Adenocarcinoma	Female	BLACK OR AFRICAN AMERICAN	6th	T3	N0	M0	Stage IIA	TUMOR FREE	NO	NO	[Not Available]	48	Sigmoid Colon	Colon	LIVING	37.22	Recurred/Progressed	31.14	1	31.14
TCGA-A6-2686-01A-01R-A32Z-07	Colon Adenocarcinoma	Female	WHITE	6th	T3	N0	M0	Stage IIA	TUMOR FREE	NO	NO	[Not Available]	81	Cecum	Colon	DECEASED	36.99	[Not Available]	[Not Available]
TCGA-A6-4105-01A-02R-1774-07	Colon Adenocarcinoma	Male	WHITE	7th	T3	N0	M0	Stage IIA	TUMOR FREE	NO	NO	[Not Available]	79	Ascending Colon	Colon	DECEASED	14.52	Recurred/Progressed	11.96	1	11.96
TCGA-A6-5656-01A-21R-1839-07	Colon Adenocarcinoma	Male	WHITE	7th	T2	N0	M0	Stage I	TUMOR FREE	NO	NO	[Not Available]	74	Sigmoid Colon	Colon	LIVING	32.88	DiseaseFree	32.88	0	32.88
TCGA-A6-5657-01A-01R-A32Z-07	Colon Adenocarcinoma	Male	BLACK OR AFRICAN AMERICAN	[Not Available]	T3	N1	M0	Stage IIIB	TUMOR FREE	NO	YES	[Not Available]	65	[Discrepancy]	Colon	LIVING	31.6	DiseaseFree	31.6	0	31.6
TCGA-A6-5659-01A-01R-1653-07	Colon Adenocarcinoma	Male	WHITE	[Not Available]	T2	N0	M0	Stage I	TUMOR FREE	NO	NO	[Not Available]	82	Cecum	Colon	LIVING	30.42	DiseaseFree	30.42	0	30.42
TCGA-A6-5660-01A-01R-1653-07	Colon Adenocarcinoma	Male	BLACK OR AFRICAN AMERICAN	[Not Available]	T3	N2b	M0	Stage IIIC	TUMOR FREE	YES	YES	[Not Available]	73	Cecum	Colon	LIVING	29.17	DiseaseFree	29.17	0	29.17
TCGA-A6-5661-01A-01R-1653-07	Colon Adenocarcinoma	Female	BLACK OR AFRICAN AMERICAN	[Not Available]	T3	N0	M0	Stage IIA	TUMOR FREE	NO	NO	[Not Available]	80	Ascending Colon	Colon	LIVING	33.51	DiseaseFree	33.51	0	33.51
TCGA-A6-5662-01A-01R-1653-07	Colon Adenocarcinoma	Male	WHITE	[Not Available]	T3	N2	M1	Stage IVA	WITH TUMOR	YES	YES	[Not Available]	46	Splenic Flexure	Colon	LIVING	23.59	Recurred/Progressed	21.71	1	21.71
TCGA-A6-5664-01A-21R-1839-07	Colon Adenocarcinoma	Male	BLACK OR AFRICAN AMERICAN	7th	T4a	N2a	MX	Stage IIIC	WITH TUMOR	YES	YES	[Not Available]	80	Cecum	Colon	LIVING	22.08	Recurred/Progressed	21.12	1	21.12
TCGA-A6-5665-01A-01R-1653-07	Colon Adenocarcinoma	Female	WHITE	7th	T3	N0	M0	Stage IIA	TUMOR FREE	NO	YES	[Not Available]	84	Ascending Colon	Colon	LIVING	22.04	Recurred/Progressed	17.38	1	17.38
TCGA-A6-5666-01A-01R-1653-07	Colon Adenocarcinoma	Male	WHITE	[Not Available]	T4b	N0	M0	Stage IIC	TUMOR FREE	NO	NO	[Not Available]	78	Sigmoid Colon	Colon	LIVING	32.69	Recurred/Progressed	31.87	1	31.87
TCGA-A6-5667-01A-21R-1723-07	Colon Adenocarcinoma	Female	WHITE	7th	T3	N1a	MX	Stage IIIB	TUMOR FREE	NO	YES	[Not Available]	40	Sigmoid Colon	Colon	LIVING	29.14	DiseaseFree	29.14	0	29.14
TCGA-A6-6137-01A-11R-1774-07	Colon Adenocarcinoma	Male	WHITE	[Not Available]	T3	N1c	M0	Stage IIIB	TUMOR FREE	NO	NO	[Not Available]	55	Hepatic Flexure	Colon	LIVING	27.07	DiseaseFree	27.07	0	27.07
TCGA-A6-6138-01A-11R-1774-07	Colon Adenocarcinoma	Male	WHITE	[Not Available]	T2	N0	M0	Stage I	TUMOR FREE	NO	NO	[Not Available]	61	Cecum	Colon	LIVING	22.5	DiseaseFree	22.5	0	22.5
TCGA-A6-6140-01A-11R-1774-07	Colon Adenocarcinoma	Male	WHITE	[Not Available]	T3	N0	M0	Stage IIA	TUMOR FREE	NO	NO	[Not Available]	62	Descending Colon	Colon	LIVING	24.11	DiseaseFree	24.11	0	24.11
TCGA-A6-6141-01A-11R-1774-07	Colon Adenocarcinoma	Male	BLACK OR AFRICAN AMERICAN	7th	T3	N0	M0	Stage IIA	TUMOR FREE	NO	NO	[Not Available]	31	Cecum	Colon	LIVING	8.38	DiseaseFree	8.38	0	8.38
TCGA-A6-6142-01A-11R-1774-07	Colon Adenocarcinoma	Female	WHITE	7th	T3	N1a	M1a	Stage IVA	TUMOR FREE	YES	YES	[Not Available]	56	Sigmoid Colon	Colon	LIVING	25.07	Recurred/Progressed	21.48	1	21.48
TCGA-A6-6648-01A-11R-1774-07	Colon Adenocarcinoma	Male	WHITE	7th	T3	N0	M1a	Stage IVA	TUMOR FREE	NO	NO	[Not Available]	56	[Discrepancy]	Colon	LIVING	25.16	Recurred/Progressed	22.54	1	22.54
TCGA-A6-6649-01A-11R-1774-07	Colon Adenocarcinoma	Male	WHITE	[Not Available]	T3	N1b	M0	Stage IIIB	TUMOR FREE	YES	YES	YES	66	[Discrepancy]	Colon	LIVING	24.15	DiseaseFree	24.15	0	24.15
TCGA-A6-6650-01A-11R-1774-07	Colon Adenocarcinoma	Female	BLACK OR AFRICAN AMERICAN	7th	T3	N0	M0	Stage IIA	TUMOR FREE	NO	NO	[Not Available]	69	[Discrepancy]	Colon	LIVING	20.6	DiseaseFree	20.6	0	20.6
TCGA-A6-6651-01A-21R-1839-07	Colon Adenocarcinoma	Female	WHITE	7th	T3	N1b	MX	Stage IIIB	TUMOR FREE	NO	YES	[Not Available]	55	Transverse Colon	Colon	LIVING	21.75	DiseaseFree	21.75	0	21.75
TCGA-A6-6652-01A-11R-1774-07	Colon Adenocarcinoma	Male	BLACK OR AFRICAN AMERICAN	[Not Available]	T3	N0	M1	Stage IVA	WITH TUMOR	NO	NO	[Not Available]	59	Sigmoid Colon	Colon	LIVING	24.67	DiseaseFree	24.67	0	24.67
TCGA-A6-6653-01A-11R-1774-07	Colon Adenocarcinoma	Male	WHITE	7th	T2	N0	M0	Stage I	TUMOR FREE	NO	NO	[Not Available]	82	Ascending Colon	Colon	LIVING	24.38	DiseaseFree	24.38	0	24.38
TCGA-A6-6654-01A-21R-1839-07	Colon Adenocarcinoma	Female	WHITE	7th	T3	N1	M0	Stage IIIB	TUMOR FREE	NO	YES	[Not Available]	65	Descending Colon	Colon	LIVING	23.85	DiseaseFree	23.85	0	23.85
TCGA-A6-6780-01A-11R-1839-07	Colon Mucinous Adenocarcinoma	Male	WHITE	7th	T3	N0	MX	Stage IIA	TUMOR FREE	NO	NO	[Not Available]	74	[Discrepancy]	Colon	LIVING	20.11	DiseaseFree	20.11	0	20.11
TCGA-A6-6781-01A-22R-1928-07	Colon Mucinous Adenocarcinoma	Male	WHITE	7th	T4b	N1b	MX	Stage IIIC	TUMOR FREE	NO	YES	[Not Available]	43	[Discrepancy]	Colon	LIVING	19.65	DiseaseFree	19.65	0	19.65
TCGA-A6-6782-01A-11R-1839-07	Colon Adenocarcinoma	Male	WHITE	7th	T4a	N0	MX	Stage IIB	TUMOR FREE	[Not Available]	NO	YES	82	[Discrepancy]	Colon	LIVING	20.27	DiseaseFree	20.27	0	20.27
TCGA-A6-A565-01A-31R-A28H-07	Colon Mucinous Adenocarcinoma	Female	BLACK OR AFRICAN AMERICAN	6th	T3	N2	MX	Stage IIIC	WITH TUMOR	YES	YES	[Not Available]	34	Transverse Colon	Colon	DECEASED	16.23	Recurred/Progressed	14.42	1	14.42
TCGA-A6-A566-01A-11R-A28H-07	Colon Mucinous Adenocarcinoma	Female	BLACK OR AFRICAN AMERICAN	6th	T4	N1	M0	Stage IIIB	WITH TUMOR	[Not Available]	YES	[Not Available]	55	Descending Colon	Colon	DECEASED	24.9	Recurred/Progressed	8.44	1	8.44
TCGA-A6-A567-01A-31R-A28H-07	Colon Adenocarcinoma	Male	BLACK OR AFRICAN AMERICAN	6th	T3	N1	M1	Stage IV	WITH TUMOR	NO	YES	[Not Available]	56	Sigmoid Colon	Colon	DECEASED	61.79	Recurred/Progressed	35.12	1	35.12
TCGA-A6-A56B-01A-31R-A28H-07	Colon Adenocarcinoma	Male	BLACK OR AFRICAN AMERICAN	6th	T3	N1	M0	Stage IIIB	TUMOR FREE	NO	YES	[Not Available]	57	Sigmoid Colon	Colon	DECEASED	56.21	Recurred/Progressed	55.12	1	55.12
TCGA-A6-A5ZU-01A-11R-A28H-07	Colon Adenocarcinoma	Male	BLACK OR AFRICAN AMERICAN	7th	T3	N1	M0	Stage IIIB	TUMOR FREE	NO	YES	[Not Available]	59	Transverse Colon	Colon	LIVING	9.63	DiseaseFree	9.63	0	9.63
TCGA-AA-3489-01A-21R-1839-07	Colon Adenocarcinoma	Male	[Not Available]	5th	T3	N0	M0	Stage II	WITH TUMOR	[Not Available]	[Not Available]	[Not Available]	75	Sigmoid Colon	Colon	DECEASED	7.03	[Not Available]	[Not Available]
TCGA-AA-3492-01A-01R-1410-07	Colon Adenocarcinoma	Female	[Not Available]	5th	T3	N0	M0	Stage II	WITH TUMOR	NO	NO	[Not Available]	90	Ascending Colon	Colon	DECEASED	3.02	[Not Available]	[Not Available]
TCGA-AA-3495-01A-01R-1410-07	Colon Adenocarcinoma	Male	[Not Available]	5th	T2	N0	M0	Stage I	WITH TUMOR	[Not Available]	[Not Available]	[Not Available]	79	Hepatic Flexure	Colon	LIVING	37.02	DiseaseFree	37.02	0	37.02
TCGA-AA-3496-01A-21R-1839-07	Colon Adenocarcinoma	Female	[Not Available]	5th	T3	N0	M0	Stage II	WITH TUMOR	[Not Available]	[Not Available]	[Not Available]	83	Ascending Colon	Colon	LIVING	1.02	DiseaseFree	1.02	0	1.02
TCGA-AA-3502-01A-01R-1410-07	Colon Adenocarcinoma	Male	[Not Available]	5th	T2	N0	M0	Stage I	WITH TUMOR	[Not Available]	[Not Available]	[Not Available]	73	Transverse Colon	Colon	LIVING	34.99	DiseaseFree	34.99	0	34.99
TCGA-AA-3506-01A-01R-1410-07	Colon Adenocarcinoma	Male	[Not Available]	5th	T2	N0	M0	Stage I	WITH TUMOR	[Not Available]	[Not Available]	[Not Available]	77	Hepatic Flexure	Colon	LIVING	57.98	DiseaseFree	57.98	0	57.98
TCGA-AA-3509-01A-01R-1410-07	Colon Adenocarcinoma	Female	[Not Available]	5th	T3	N0	M0	Stage II	WITH TUMOR	NO	NO	[Not Available]	54	Sigmoid Colon	Colon	LIVING	62.91	DiseaseFree	62.91	0	62.91
TCGA-AA-3511-01A-21R-1839-07	Colon Adenocarcinoma	Male	[Not Available]	5th	T4	N0	M0	Stage II	[Discrepancy]	NO	YES	[Not Available]	64	Sigmoid Colon	Colon	LIVING	6.96	Recurred/Progressed	1.94	1	1.94
TCGA-AA-3526-01A-02R-A32Z-07	Colon Adenocarcinoma	Male	[Not Available]	6th	T2	N0	M0	Stage I	WITH TUMOR	NO	NO	[Not Available]	57	Sigmoid Colon	Colon	LIVING	19.05	DiseaseFree	19.05	0	19.05
TCGA-AA-3555-01A-01R-0821-07	Colon Adenocarcinoma	Male	[Not Available]	5th	T3	N0	M0	Stage II	WITH TUMOR	NO	NO	[Not Available]	68	Sigmoid Colon	Colon	LIVING	60.97	DiseaseFree	60.97	0	60.97
TCGA-AA-3660-01A-01R-1723-07	Colon Adenocarcinoma	Female	[Not Available]	5th	T3	N0	M0	Stage II	WITH TUMOR	NO	NO	[Not Available]	51	Sigmoid Colon	Colon	LIVING	78.02	DiseaseFree	78.02	0	78.02
TCGA-AA-3662-01A-01R-1723-07	Colon Adenocarcinoma	Female	[Not Available]	5th	T4	N2	M1	Stage IV	WITH TUMOR	NO	NO	[Not Available]	80	Sigmoid Colon	Colon	LIVING	6.04	DiseaseFree	6.04	0	6.04
TCGA-AA-3663-01A-01R-1723-07	Colon Adenocarcinoma	Male	[Not Available]	5th	T3	N0	M0	Stage II	WITH TUMOR	NO	NO	[Not Available]	42	Cecum	Colon	LIVING	6.96	DiseaseFree	6.96	0	6.96
TCGA-AA-3675-01A-02R-0905-07	Colon Adenocarcinoma	Male	[Not Available]	5th	T3	N0	M0	Stage II	WITH TUMOR	NO	NO	[Not Available]	84	Hepatic Flexure	Colon	LIVING	47.01	DiseaseFree	47.01	0	47.01
TCGA-AA-3685-01A-02R-A32Z-07	Colon Adenocarcinoma	Male	[Not Available]	5th	T3	N0	M0	Stage II	WITH TUMOR	NO	YES	[Not Available]	69	Sigmoid Colon	Colon	LIVING	37.02	DiseaseFree	37.02	0	37.02
TCGA-AA-3697-01A-01R-1723-07	Colon Adenocarcinoma	Male	[Not Available]	5th	T3	N0	M0	Stage II	WITH TUMOR	[Not Available]	[Not Available]	[Not Available]	77	Sigmoid Colon	Colon	LIVING	84.99	DiseaseFree	84.99	0	84.99
TCGA-AA-3712-01A-21R-1723-07	Colon Adenocarcinoma	Male	[Not Available]	5th	T3	N2	M0	Stage III	WITH TUMOR	YES	YES	[Not Available]	65	Descending Colon	Colon	LIVING	0	DiseaseFree	0	0	0
TCGA-AA-3713-01A-21R-1723-07	Colon Adenocarcinoma	Male	[Not Available]	5th	T3	N0	M1	Stage IV	WITH TUMOR	[Not Available]	[Not Available]	[Not Available]	68	Ascending Colon	Colon	LIVING	19.02	DiseaseFree	19.02	0	19.02
TCGA-AA-A01X-01A-21R-A083-07	Colon Adenocarcinoma	Female	[Not Available]	5th	T2	N1	M0	Stage III	WITH TUMOR	[Not Available]	YES	[Not Available]	80	Sigmoid Colon	Colon	LIVING	25.99	Recurred/Progressed	25.99	1	25.99
TCGA-AA-A01Z-01A-11R-A083-07	Colon Adenocarcinoma	Male	[Not Available]	5th	T3	N0	M0	Stage II	WITH TUMOR	[Not Available]	YES	[Not Available]	68	Ascending Colon	Colon	LIVING	36.99	Recurred/Progressed	36.99	1	36.99
TCGA-AA-A02K-01A-03R-A32Y-07	Colon Adenocarcinoma	Male	[Not Available]	6th	T4	N2	M1	Stage IV	WITH TUMOR	YES	YES	[Not Available]	50	Ascending Colon	Colon	DECEASED	13.99	Recurred/Progressed	10.05	1	10.05
TCGA-AA-A02Y-01A-43R-A32Y-07	Colon Adenocarcinoma	Male	[Not Available]	6th	T2	N0	M0	Stage I	[Discrepancy]	YES	YES	[Not Available]	73	Cecum	Colon	LIVING	39.95	DiseaseFree	39.95	0	39.95
TCGA-AD-5900-01A-11R-1653-07	Colon Mucinous Adenocarcinoma	Male	WHITE	7th	T2	N0	MX	Stage I	TUMOR FREE	[Not Available]	NO	NO	67	Ascending Colon	Colon	LIVING	12.16	DiseaseFree	12.16	0	12.16
TCGA-AD-6548-01A-11R-1839-07	Colon Adenocarcinoma	Female	WHITE	7th	T2	N0	M0	Stage I	[Not Available]	[Not Available]	NO	[Not Available]	81	Splenic Flexure	Colon	LIVING	21.35	DiseaseFree	21.35	0	21.35
TCGA-AD-6888-01A-11R-1928-07	Colon Adenocarcinoma	Male	WHITE	7th	T3	N1b	M0	Stage IIIB	TUMOR FREE	YES	YES	NO	73	Hepatic Flexure	Colon	DECEASED	15.51	Recurred/Progressed	11.27	1	11.27
TCGA-AD-6889-01A-11R-1928-07	Colon Adenocarcinoma	Male	ASIAN	6th	T3	N0	M0	Stage IIA	TUMOR FREE	NO	NO	[Not Available]	76	Ascending Colon	Colon	DECEASED	83.18	Recurred/Progressed	49.8	1	49.8
TCGA-AD-6890-01A-11R-1928-07	Colon Adenocarcinoma	Male	WHITE	7th	T1	N0	MX	[Not Available]	TUMOR FREE	NO	NO	[Not Available]	65	Ascending Colon	Colon	LIVING	24.51	DiseaseFree	24.51	0	24.51
TCGA-AD-6895-01A-11R-1928-07	Colon Adenocarcinoma	Male	WHITE	7th	T3	N1a	M0	Stage IIIB	TUMOR FREE	YES	YES	[Not Available]	84	Cecum	Colon	LIVING	25.07	DiseaseFree	25.07	0	25.07
TCGA-AD-6899-01A-11R-1928-07	Colon Mucinous Adenocarcinoma	Male	WHITE	7th	T4a	N2b	MX	Stage IIIC	TUMOR FREE	YES	YES	[Not Available]	84	Cecum	Colon	DECEASED	5.78	[Not Available]	[Not Available]
TCGA-AD-6901-01A-11R-1928-07	Colon Adenocarcinoma	Male	WHITE	7th	T3	N0	MX	[Not Available]	WITH TUMOR	NO	NO	[Not Available]	78	Cecum	Colon	DECEASED	22.4	Recurred/Progressed	15.37	1	15.37
TCGA-AD-6963-01A-11R-1928-07	Colon Adenocarcinoma	Male	WHITE	7th	T3	N0	MX	[Not Available]	TUMOR FREE	NO	NO	[Not Available]	58	Ascending Colon	Colon	LIVING	27.4	DiseaseFree	27.4	0	27.4
TCGA-AD-6964-01A-11R-1928-07	Colon Adenocarcinoma	Male	WHITE	7th	T4a	N2b	[Not Available]	[Not Available]	WITH TUMOR	YES	YES	[Not Available]	58	Cecum	Colon	DECEASED	10.87	Recurred/Progressed	10.68	1	10.68
TCGA-AD-6965-01A-11R-1928-07	Colon Adenocarcinoma	Male	WHITE	7th	T4a	N2b	M0	Stage IIIC	WITH TUMOR	YES	YES	[Not Available]	62	Cecum	Colon	LIVING	26.45	Recurred/Progressed	21.29	1	21.29
TCGA-AD-A5EJ-01A-11R-A28H-07	Colon Adenocarcinoma	Female	BLACK OR AFRICAN AMERICAN	7th	T3	N0	MX	Stage IIA	TUMOR FREE	NO	NO	NO	74	Cecum	Colon	LIVING	0	DiseaseFree	0	0	0
TCGA-AD-A5EK-01A-11R-A28H-07	Colon Adenocarcinoma	Male	BLACK OR AFRICAN AMERICAN	7th	T2	N0	MX	Stage I	TUMOR FREE	NO	[Not Available]	NO	51	Ascending Colon	Colon	LIVING	16.43	DiseaseFree	16.43	0	16.43
TCGA-AF-2690-01A-02R-1736-07	Rectal Adenocarcinoma	Female	WHITE	6th	T3	N2	M0	Stage IIIC	TUMOR FREE	YES	YES	[Not Available]	76	Rectum	Rectum	DECEASED	17.21	[Not Available]	[Not Available]
TCGA-AF-3911-01A-01R-1736-07	Rectal Adenocarcinoma	Male	WHITE	6th	T3	N2	MX	Stage IIIC	TUMOR FREE	NO	YES	[Not Available]	48	Rectum	Rectum	LIVING	37.71	Recurred/Progressed	33.51	1	33.51
TCGA-AF-4110-01A-02R-1736-07	[Not Available]	Male	WHITE	7th	T4a	N2b	MX	Stage IVA	TUMOR FREE	YES	YES	[Not Available]	77	Rectosigmoid Junction	[Not Available]	LIVING	29.96	DiseaseFree	29.96	0	29.96
TCGA-AG-3742-01A-11R-1660-07	Rectal Adenocarcinoma	Female	[Not Available]	5th	T1	N0	M0	Stage I	WITH TUMOR	[Not Available]	[Not Available]	[Not Available]	85	Rectum	Rectum	LIVING	0.99	DiseaseFree	0.99	0	0.99
TCGA-AG-4021-01A-01R-1736-07	Rectal Adenocarcinoma	Female	[Not Available]	5th	T3	N2	M1	Stage IV	WITH TUMOR	YES	YES	[Not Available]	84	Rectum	Rectum	DECEASED	3.98	Recurred/Progressed	0	1	0
TCGA-AG-4022-01A-01R-1736-07	Rectal Adenocarcinoma	Female	[Not Available]	5th	T3	N0	M0	Stage II	WITH TUMOR	YES	YES	[Not Available]	59	Rectum	Rectum	LIVING	45.99	DiseaseFree	45.99	0	45.99
TCGA-AH-6549-01A-11R-1830-07	Rectal Adenocarcinoma	Male	WHITE	7th	T3	NX	MX	[Not Available]	[Not Available]	[Not Available]	[Not Available]	[Not Available]	66	Rectum	Rectum	LIVING	17.48	DiseaseFree	17.48	0	17.48
TCGA-AM-5820-01A-01R-1653-07	Colon Adenocarcinoma	Female	WHITE	7th	T4a	N2	M1	Stage IVA	TUMOR FREE	NO	YES	NO	59	Sigmoid Colon	Colon	LIVING	0.46	DiseaseFree	0.46	0	0.46
TCGA-AM-5821-01A-01R-1653-07	Colon Adenocarcinoma	Female	WHITE	7th	T3	N0	M0	Stage IIA	TUMOR FREE	NO	NO	NO	68	Sigmoid Colon	Colon	LIVING	0.92	DiseaseFree	0.92	0	0.92
TCGA-AU-3779-01A-01R-1723-07	Colon Adenocarcinoma	Female	WHITE	7th	T3	N0	M0	Stage IIA	TUMOR FREE	NO	NO	NO	80	Rectosigmoid Junction	Colon	LIVING	14.49	DiseaseFree	14.49	0	14.49
TCGA-AU-6004-01A-11R-1723-07	Colon Adenocarcinoma	Female	WHITE	7th	T2	N0	M0	Stage I	TUMOR FREE	NO	NO	NO	69	Cecum	Colon	LIVING	27.07	DiseaseFree	27.07	0	27.07
TCGA-AY-5543-01A-01R-1653-07	Colon Adenocarcinoma	Female	BLACK OR AFRICAN AMERICAN	7th	T3	N1a	M1	Stage IVA	TUMOR FREE	NO	NO	NO	65	Ascending Colon	Colon	LIVING	32.98	DiseaseFree	32.98	0	32.98
TCGA-AY-6196-01A-11R-1723-07	Colon Mucinous Adenocarcinoma	Male	WHITE	7th	T3	N2b	[Not Available]	Stage IIIC	TUMOR FREE	NO	YES	NO	47	Cecum	Colon	LIVING	0.2	DiseaseFree	0.2	0	0.2
TCGA-AY-6197-01A-11R-1723-07	Colon Adenocarcinoma	Male	WHITE	7th	T3	N0	[Not Available]	Stage IIA	TUMOR FREE	NO	NO	NO	60	Cecum	Colon	LIVING	21.42	DiseaseFree	21.42	0	21.42
TCGA-AY-6386-01A-21R-1723-07	Colon Adenocarcinoma	Female	BLACK OR AFRICAN AMERICAN	7th	T3	N1a	M0	Stage IIIB	TUMOR FREE	NO	NO	NO	66	Cecum	Colon	LIVING	17.81	DiseaseFree	17.81	0	17.81
TCGA-AY-A54L-01A-11R-A28H-07	Colon Adenocarcinoma	Female	BLACK OR AFRICAN AMERICAN	7th	T2	N0	M0	Stage I	TUMOR FREE	NO	NO	NO	74	Transverse Colon	Colon	LIVING	17.25	Recurred/Progressed	13.01	1	13.01
TCGA-AY-A69D-01A-11R-A37K-07	Colon Adenocarcinoma	Female	BLACK OR AFRICAN AMERICAN	7th	T3	N0	M0	Stage IIA	TUMOR FREE	NO	NO	NO	55	Transverse Colon	Colon	LIVING	17.84	DiseaseFree	17.84	0	17.84
TCGA-AY-A71X-01A-12R-A37K-07	Colon Adenocarcinoma	Female	BLACK OR AFRICAN AMERICAN	7th	T2	N0	M0	Stage I	TUMOR FREE	NO	NO	NO	54	Cecum	Colon	LIVING	19.32	DiseaseFree	19.32	0	19.32
TCGA-AY-A8YK-01A-11R-A41B-07	Colon Adenocarcinoma	Male	BLACK OR AFRICAN AMERICAN	7th	T3	N2a	M1	Stage IVA	TUMOR FREE	YES	YES	NO	44	Sigmoid Colon	Colon	LIVING	18.82	DiseaseFree	18.82	0	18.82
TCGA-AZ-4313-01A-01R-1410-07	Colon Adenocarcinoma	Female	WHITE	6th	T1	N0	M0	Stage I	TUMOR FREE	YES	YES	NO	51	Descending Colon	Colon	LIVING	75.89	DiseaseFree	75.89	0	75.89
TCGA-AZ-4315-01A-01R-1410-07	Colon Adenocarcinoma	Male	WHITE	[Not Available]	T3	N0	M0	Stage IIA	TUMOR FREE	NO	NO	NO	61	Cecum	Colon	LIVING	58.34	DiseaseFree	58.34	0	58.34
TCGA-AZ-4323-01A-21R-1839-07	Colon Adenocarcinoma	Male	WHITE	[Not Available]	T4	N2	M1	Stage IV	WITH TUMOR	YES	[Not Available]	[Not Available]	37	Cecum	Colon	DECEASED	1.41	[Not Available]	[Not Available]
TCGA-AZ-4614-01A-01R-1410-07	Colon Adenocarcinoma	Female	WHITE	[Not Available]	T4a	N1	M1	Stage IVA	WITH TUMOR	YES	YES	NO	71	[Not Available]	Colon	DECEASED	5.65	[Not Available]	[Not Available]
TCGA-AZ-4615-01A-01R-1410-07	Colon Adenocarcinoma	Male	WHITE	[Not Available]	T3	N1	M0	Stage IIIB	[Not Available]	YES	YES	NO	84	[Not Available]	Colon	LIVING	32.92	Recurred/Progressed	22.6	1	22.6
TCGA-AZ-4616-01A-21R-1839-07	Colon Adenocarcinoma	Female	WHITE	6th	T3	N2	M1	Stage IV	[Not Available]	YES	YES	YES	82	Cecum	Colon	DECEASED	5.12	[Not Available]	[Not Available]
TCGA-AZ-5403-01A-01R-1653-07	Colon Adenocarcinoma	Male	WHITE	5th	T3	N0	MX	Stage II	WITH TUMOR	NO	NO	YES	43	Sigmoid Colon	Colon	DECEASED	62.75	Recurred/Progressed	9.99	1	9.99
TCGA-AZ-5407-01A-01R-1723-07	Colon Adenocarcinoma	Female	WHITE	6th	T1	N0	M0	Stage I	TUMOR FREE	NO	NO	[Not Available]	51	Cecum	Colon	LIVING	88.14	DiseaseFree	88.14	0	88.14
TCGA-AZ-6598-01A-11R-1774-07	Colon Adenocarcinoma	Female	WHITE	5th	T3	N0	MX	Stage II	[Not Available]	NO	NO	NO	77	[Discrepancy]	Colon	DECEASED	49.38	[Not Available]	[Not Available]
TCGA-AZ-6599-01A-11R-1774-07	Colon Adenocarcinoma	Male	WHITE	5th	T2	N0	MX	Stage I	[Not Available]	NO	NO	NO	72	Cecum	Colon	DECEASED	6.77	[Not Available]	[Not Available]
TCGA-AZ-6600-01A-11R-1774-07	Colon Adenocarcinoma	Male	BLACK OR AFRICAN AMERICAN	5th	T4	N1	M1	Stage IV	WITH TUMOR	YES	YES	YES	64	Hepatic Flexure	Colon	DECEASED	12.09	[Not Available]	[Not Available]
TCGA-AZ-6601-01A-11R-1774-07	Colon Adenocarcinoma	Male	WHITE	5th	T3	N0	M0	Stage II	WITH TUMOR	YES	YES	YES	68	Sigmoid Colon	Colon	DECEASED	99.93	Recurred/Progressed	74.57	1	74.57
TCGA-AZ-6603-01A-11R-1839-07	Colon Adenocarcinoma	Female	WHITE	5th	T2	N1	MX	[Not Available]	TUMOR FREE	NO	NO	NO	77	Sigmoid Colon	Colon	DECEASED	29.53	[Not Available]	[Not Available]
TCGA-AZ-6605-01A-11R-1839-07	Colon Adenocarcinoma	Male	WHITE	6th	T4	N1	M0	Stage IIIB	TUMOR FREE	YES	YES	NO	77	Ascending Colon	Colon	DECEASED	5.22	[Not Available]	[Not Available]
TCGA-AZ-6606-01A-11R-1839-07	Colon Adenocarcinoma	Male	WHITE	6th	T4	N2	M1	Stage IV	WITH TUMOR	YES	YES	YES	81	Cecum	Colon	DECEASED	11.73	[Not Available]	[Not Available]
TCGA-AZ-6607-01A-11R-1839-07	Colon Adenocarcinoma	Male	WHITE	6th	T4	N2	M1	Stage IV	WITH TUMOR	YES	YES	YES	69	Sigmoid Colon	Colon	DECEASED	3.19	[Not Available]	[Not Available]
TCGA-AZ-6608-01A-11R-1839-07	Colon Adenocarcinoma	Female	WHITE	6th	T2	N1	M0	Stage IIIA	[Discrepancy]	YES	YES	NO	55	Sigmoid Colon	Colon	DECEASED	1.94	[Not Available]	[Not Available]
TCGA-BM-6198-01A-11R-1736-07	Rectal Adenocarcinoma	Male	WHITE	[Not Available]	T3	N1	[Not Available]	Stage IIIB	[Not Available]	NO	NO	NO	73	Rectum	Rectum	LIVING	21.22	DiseaseFree	21.22	0	21.22
TCGA-CA-5254-01A-21R-1839-07	Colon Adenocarcinoma	Female	ASIAN	6th	T3	N0	M0	Stage IIA	TUMOR FREE	[Not Available]	[Not Available]	[Not Available]	42	Transverse Colon	Colon	LIVING	12.68	DiseaseFree	12.68	0	12.68
TCGA-CA-5255-01A-11R-1839-07	Colon Adenocarcinoma	Male	ASIAN	6th	T3	N0	M0	Stage IIA	TUMOR FREE	[Not Available]	[Not Available]	[Not Available]	45	Ascending Colon	Colon	LIVING	12.35	DiseaseFree	12.35	0	12.35
TCGA-CA-5256-01A-01R-1410-07	Colon Adenocarcinoma	Female	ASIAN	[Not Available]	T3	N0	M0	Stage IIA	TUMOR FREE	[Not Available]	[Not Available]	[Not Available]	54	Hepatic Flexure	Colon	LIVING	12.45	DiseaseFree	12.45	0	12.45
TCGA-CA-5796-01A-01R-1653-07	Colon Mucinous Adenocarcinoma	Female	ASIAN	6th	T3	N0	M0	Stage IIA	TUMOR FREE	[Not Available]	[Not Available]	[Not Available]	52	Ascending Colon	Colon	LIVING	12.39	DiseaseFree	12.39	0	12.39
TCGA-CA-5797-01A-01R-1653-07	Colon Adenocarcinoma	Male	ASIAN	[Not Available]	T3	N0	M0	Stage IIA	TUMOR FREE	[Not Available]	[Not Available]	[Not Available]	56	Sigmoid Colon	Colon	LIVING	12.58	DiseaseFree	12.58	0	12.58
TCGA-CA-6715-01A-21R-1839-07	Colon Adenocarcinoma	Male	ASIAN	6th	T3	N1	M0	Stage IIIB	TUMOR FREE	[Not Available]	[Not Available]	[Not Available]	63	Sigmoid Colon	Colon	LIVING	12.58	DiseaseFree	12.58	0	12.58
TCGA-CA-6716-01A-11R-1839-07	Colon Adenocarcinoma	Male	ASIAN	6th	T3	N0	M0	Stage IIA	TUMOR FREE	[Not Available]	[Not Available]	[Not Available]	65	Ascending Colon	Colon	LIVING	12.19	DiseaseFree	12.19	0	12.19
TCGA-CA-6717-01A-11R-1839-07	Colon Mucinous Adenocarcinoma	Male	ASIAN	6th	T3	N0	M0	Stage IIA	TUMOR FREE	[Not Available]	[Not Available]	[Not Available]	57	Ascending Colon	Colon	LIVING	12.75	DiseaseFree	12.75	0	12.75
TCGA-CA-6718-01A-11R-1839-07	Colon Adenocarcinoma	Male	ASIAN	6th	T3	N0	M0	Stage IIA	TUMOR FREE	[Not Available]	[Not Available]	[Not Available]	46	Ascending Colon	Colon	DECEASED	10.05	Recurred/Progressed	6.8	1	6.8
TCGA-CA-6719-01A-11R-1839-07	Colon Adenocarcinoma	Male	ASIAN	6th	T3	N0	M0	Stage IIA	TUMOR FREE	[Not Available]	[Not Available]	[Not Available]	77	Descending Colon	Colon	LIVING	14.29	Recurred/Progressed	11.63	1	11.63
TCGA-CI-6619-01B-11R-1830-07	Rectal Adenocarcinoma	Male	WHITE	7th	T3	N1c	M1	Stage IV	[Not Available]	[Not Available]	[Not Available]	[Not Available]	41	Rectum	Rectum	LIVING	6.04	DiseaseFree	6.04	0	6.04
TCGA-CI-6620-01A-11R-1830-07	Rectal Adenocarcinoma	Female	WHITE	7th	T3	N1	M1	Stage IVA	WITH TUMOR	[Not Available]	[Not Available]	[Not Available]	41	Rectum	Rectum	LIVING	33.15	Recurred/Progressed	2.96	1	2.96
TCGA-CI-6621-01A-11R-1830-07	Rectal Adenocarcinoma	Male	WHITE	7th	T3	N1	MX	Stage IIIB	[Not Available]	[Not Available]	[Not Available]	[Not Available]	63	Rectum	Rectum	LIVING	13.76	DiseaseFree	13.76	0	13.76
TCGA-CI-6622-01A-11R-1830-07	Rectal Adenocarcinoma	Male	WHITE	7th	T4	N0	M0	Stage IIB	TUMOR FREE	YES	YES	YES	74	Rectum	Rectum	LIVING	44.74	DiseaseFree	44.74	0	44.74
TCGA-CI-6623-01B-11R-1830-07	Rectal Adenocarcinoma	Male	WHITE	7th	T1	N0	M0	Stage I	TUMOR FREE	NO	NO	NO	44	Rectum	Rectum	LIVING	47.4	DiseaseFree	47.4	0	47.4
TCGA-CI-6624-01C-11R-1830-07	Rectal Adenocarcinoma	Female	WHITE	7th	T2	N0	M0	Stage I	[Not Available]	NO	NO	NO	53	Rectosigmoid Junction	Rectum	LIVING	48.16	DiseaseFree	48.16	0	48.16
TCGA-CK-4947-01B-11R-1653-07	Colon Adenocarcinoma	Female	WHITE	6th	T4	N1	M0	Stage IIIB	WITH TUMOR	[Not Available]	[Not Available]	[Not Available]	46	Sigmoid Colon	Colon	LIVING	17.54	Recurred/Progressed	0.69	1	0.69
TCGA-CK-4948-01B-11R-1653-07	Colon Adenocarcinoma	Female	WHITE	5th	T3	N1	M0	Stage III	TUMOR FREE	[Not Available]	[Not Available]	[Not Available]	45	Sigmoid Colon	Colon	LIVING	147.9	DiseaseFree	147.9	0	147.9
TCGA-CK-4950-01A-01R-1723-07	Colon Mucinous Adenocarcinoma	Female	BLACK OR AFRICAN AMERICAN	6th	T3	N1	M0	Stage IIIB	TUMOR FREE	NO	NO	NO	68	Cecum	Colon	LIVING	85.38	DiseaseFree	85.38	0	85.38
TCGA-CK-4951-01A-01R-1410-07	Colon Mucinous Adenocarcinoma	Female	WHITE	6th	T3	N0	M0	Stage IIA	TUMOR FREE	YES	NO	NO	79	Ascending Colon	Colon	DECEASED	70.11	Recurred/Progressed	15.77	1	15.77
TCGA-CK-4952-01A-01R-1723-07	Colon Mucinous Adenocarcinoma	Female	WHITE	6th	T4	N2	M0	Stage IIIC	TUMOR FREE	NO	NO	NO	48	Ascending Colon	Colon	LIVING	15.6	DiseaseFree	15.6	0	15.6
TCGA-CK-5912-01A-11R-1653-07	Colon Adenocarcinoma	Male	WHITE	6th	T2	N0	MX	Stage I	TUMOR FREE	NO	NO	NO	81	Cecum	Colon	DECEASED	49.05	[Not Available]	[Not Available]
TCGA-CK-5913-01A-11R-1653-07	Colon Adenocarcinoma	Female	WHITE	6th	T3	N0	MX	Stage IIA	TUMOR FREE	NO	NO	NO	58	Cecum	Colon	LIVING	51.28	DiseaseFree	51.28	0	51.28
TCGA-CK-5914-01A-11R-1653-07	Colon Adenocarcinoma	Male	WHITE	6th	T3	N1	MX	Stage IIIB	TUMOR FREE	NO	NO	NO	81	Sigmoid Colon	Colon	LIVING	21.98	DiseaseFree	21.98	0	21.98
TCGA-CK-5915-01A-11R-1653-07	Colon Adenocarcinoma	Male	WHITE	6th	T2	N0	MX	Stage I	TUMOR FREE	NO	NO	NO	63	Sigmoid Colon	Colon	LIVING	0	DiseaseFree	0	0	0
TCGA-CK-5916-01A-11R-1653-07	Colon Adenocarcinoma	Female	WHITE	6th	T1	N0	M0	Stage I	WITH TUMOR	NO	YES	NO	71	Cecum	Colon	DECEASED	21.12	Recurred/Progressed	9.59	1	9.59
TCGA-CK-6746-01A-11R-1839-07	Colon Adenocarcinoma	Female	WHITE	6th	T4b	N0	MX	Stage IIB	TUMOR FREE	NO	NO	YES	84	Cecum	Colon	LIVING	0	DiseaseFree	0	0	0
TCGA-CK-6747-01A-11R-1839-07	Colon Adenocarcinoma	Female	WHITE	6th	T3	N0	MX	Stage IIA	TUMOR FREE	NO	NO	NO	87	Cecum	Colon	LIVING	82.88	DiseaseFree	82.88	0	82.88
TCGA-CK-6748-01A-11R-1839-07	Colon Mucinous Adenocarcinoma	Female	WHITE	6th	T3	N1	M1	Stage IV	WITH TUMOR	NO	NO	NO	45	Sigmoid Colon	Colon	LIVING	2	DiseaseFree	2	0	2
TCGA-CK-6751-01A-11R-1839-07	Colon Mucinous Adenocarcinoma	Female	WHITE	5th	T2	N0	MX	Stage I	TUMOR FREE	NO	NO	NO	88	Ascending Colon	Colon	LIVING	124.18	DiseaseFree	124.18	0	124.18
TCGA-CL-4957-01A-01R-1736-07	Rectal Adenocarcinoma	Female	[Not Available]	[Not Available]	T3	N1	M0	[Discrepancy]	[Not Available]	[Not Available]	[Not Available]	[Not Available]	79	[Not Available]	Rectum	DECEASED	[Not Available]	[Not Available]	[Not Available]
TCGA-CL-5918-01A-11R-1660-07	Rectal Adenocarcinoma	Female	WHITE	6th	T3	N0	MX	Stage IIA	TUMOR FREE	NO	NO	NO	90	Rectosigmoid Junction	Rectum	LIVING	7.16	DiseaseFree	7.16	0	7.16
TCGA-CM-4743-01A-01R-1723-07	Colon Adenocarcinoma	Male	WHITE	[Not Available]	T3	N0	M0	Stage IIA	TUMOR FREE	NO	YES	NO	69	Hepatic Flexure	Colon	LIVING	23.03	DiseaseFree	23.03	0	23.03
TCGA-CM-4744-01A-01R-A32Z-07	Colon Adenocarcinoma	Male	WHITE	[Not Available]	T2	N0	M0	Stage I	TUMOR FREE	YES	YES	NO	69	Cecum	Colon	LIVING	20.01	DiseaseFree	20.01	0	20.01
TCGA-CM-4747-01A-01R-1410-07	Colon Adenocarcinoma	Male	WHITE	[Not Available]	T4a	N1b	M1a	Stage IVA	TUMOR FREE	NO	YES	YES	47	Cecum	Colon	LIVING	25	DiseaseFree	25	0	25
TCGA-CM-4751-01A-02R-1839-07	Colon Adenocarcinoma	Male	WHITE	7th	T3	N1b	M0	Stage IIIB	TUMOR FREE	YES	YES	YES	62	Cecum	Colon	LIVING	27	DiseaseFree	27	0	27
TCGA-CM-4752-01A-01R-1410-07	Colon Adenocarcinoma	Female	WHITE	7th	T3	N1b	M0	Stage IIIB	TUMOR FREE	NO	YES	YES	39	Sigmoid Colon	Colon	LIVING	22.01	DiseaseFree	22.01	0	22.01
TCGA-CM-5348-01A-21R-1723-07	Colon Adenocarcinoma	Male	WHITE	7th	T3	N1a	M0	Stage IIIB	TUMOR FREE	NO	YES	YES	72	Cecum	Colon	LIVING	22.96	DiseaseFree	22.96	0	22.96
TCGA-CM-5349-01A-21R-1723-07	Colon Adenocarcinoma	Female	WHITE	7th	T3	N0	M0	Stage IIA	TUMOR FREE	NO	NO	NO	68	Cecum	Colon	LIVING	30.06	DiseaseFree	30.06	0	30.06
TCGA-CM-5860-01A-01R-1653-07	Colon Adenocarcinoma	Male	WHITE	7th	T3	N0	M0	Stage IIA	TUMOR FREE	YES	NO	YES	44	Ascending Colon	Colon	LIVING	32	DiseaseFree	32	0	32
TCGA-CM-5861-01A-01R-1653-07	Colon Adenocarcinoma	Female	WHITE	7th	T3	N0	M0	Stage IIA	[Not Available]	NO	NO	YES	63	Cecum	Colon	LIVING	15.01	Recurred/Progressed	11.01	1	11.01
TCGA-CM-5862-01A-01R-1653-07	Colon Adenocarcinoma	Male	WHITE	7th	T3	N1a	M1a	Stage IVA	WITH TUMOR	YES	NO	NO	80	Ascending Colon	Colon	DECEASED	5.03	Recurred/Progressed	1.02	1	1.02
TCGA-CM-5863-01A-21R-1839-07	Colon Mucinous Adenocarcinoma	Female	WHITE	7th	T3	N1b	M0	Stage IIIB	TUMOR FREE	YES	NO	YES	60	Ascending Colon	Colon	LIVING	15.01	DiseaseFree	15.01	0	15.01
TCGA-CM-5864-01A-01R-1653-07	Colon Adenocarcinoma	Male	WHITE	7th	T2	N0	M0	Stage I	TUMOR FREE	NO	NO	NO	60	Cecum	Colon	LIVING	15.01	DiseaseFree	15.01	0	15.01
TCGA-CM-5868-01A-01R-1653-07	Colon Adenocarcinoma	Female	WHITE	7th	T4a	N1a	M1a	Stage IVA	WITH TUMOR	YES	YES	YES	59	Sigmoid Colon	Colon	LIVING	17.02	DiseaseFree	17.02	0	17.02
TCGA-CM-6161-01A-11R-1653-07	Colon Adenocarcinoma	Female	WHITE	7th	T2	N0	M0	Stage I	TUMOR FREE	NO	NO	NO	36	Sigmoid Colon	Colon	LIVING	15.01	DiseaseFree	15.01	0	15.01
TCGA-CM-6162-01A-11R-1653-07	Colon Mucinous Adenocarcinoma	Female	WHITE	7th	T3	N1a	M0	Stage IIIB	TUMOR FREE	YES	YES	YES	48	Ascending Colon	Colon	LIVING	11.99	DiseaseFree	11.99	0	11.99
TCGA-CM-6163-01A-11R-1653-07	Colon Adenocarcinoma	Male	WHITE	7th	T1	N0	M0	Stage I	TUMOR FREE	YES	NO	YES	74	Sigmoid Colon	Colon	LIVING	14.03	DiseaseFree	14.03	0	14.03
TCGA-CM-6164-01A-11R-1653-07	Colon Adenocarcinoma	Female	WHITE	6th	T3	N0	M0	Stage IIA	TUMOR FREE	YES	NO	YES	46	Sigmoid Colon	Colon	LIVING	29.01	DiseaseFree	29.01	0	29.01
TCGA-CM-6165-01A-11R-1653-07	Colon Adenocarcinoma	Male	WHITE	7th	T3	N0	M0	Stage IIA	TUMOR FREE	NO	NO	NO	74	Sigmoid Colon	Colon	LIVING	16.03	DiseaseFree	16.03	0	16.03
TCGA-CM-6166-01A-11R-1653-07	Colon Adenocarcinoma	Female	WHITE	7th	T2	N0	M0	Stage I	TUMOR FREE	NO	NO	NO	48	Ascending Colon	Colon	LIVING	21.98	DiseaseFree	21.98	0	21.98
TCGA-CM-6167-01A-11R-1653-07	Colon Adenocarcinoma	Female	BLACK OR AFRICAN AMERICAN	7th	T3	N2b	M0	Stage IIIC	TUMOR FREE	YES	YES	YES	57	Cecum	Colon	LIVING	14.98	DiseaseFree	14.98	0	14.98
TCGA-CM-6168-01A-11R-1653-07	Colon Adenocarcinoma	Female	BLACK OR AFRICAN AMERICAN	7th	T3	N0	M0	Stage IIA	TUMOR FREE	YES	NO	NO	84	Ascending Colon	Colon	LIVING	12.98	DiseaseFree	12.98	0	12.98
TCGA-CM-6169-01A-11R-1653-07	Colon Adenocarcinoma	Male	BLACK OR AFRICAN AMERICAN	7th	T3	N0	M0	Stage IIA	TUMOR FREE	YES	YES	YES	67	Cecum	Colon	LIVING	13.01	DiseaseFree	13.01	0	13.01
TCGA-CM-6170-01A-11R-1653-07	Colon Adenocarcinoma	Female	WHITE	7th	T2	N0	M0	Stage I	TUMOR FREE	NO	NO	NO	73	Descending Colon	Colon	LIVING	15.01	DiseaseFree	15.01	0	15.01
TCGA-CM-6171-01A-11R-1653-07	Colon Adenocarcinoma	Female	WHITE	7th	T2	N0	M0	Stage I	TUMOR FREE	NO	NO	NO	77	Ascending Colon	Colon	LIVING	14.03	DiseaseFree	14.03	0	14.03
TCGA-CM-6172-01A-11R-1653-07	Colon Adenocarcinoma	Female	WHITE	7th	T3	N1a	M0	Stage IIIB	TUMOR FREE	NO	NO	NO	70	Sigmoid Colon	Colon	LIVING	11.01	DiseaseFree	11.01	0	11.01
TCGA-CM-6674-01A-11R-1839-07	Colon Adenocarcinoma	Male	WHITE	7th	T3	N0	M0	Stage IIA	TUMOR FREE	NO	NO	NO	39	Hepatic Flexure	Colon	LIVING	12.94	DiseaseFree	12.94	0	12.94
TCGA-CM-6675-01A-11R-1839-07	Colon Adenocarcinoma	Male	BLACK OR AFRICAN AMERICAN	7th	T3	N2b	M1b	Stage IVB	TUMOR FREE	YES	NO	YES	35	Cecum	Colon	LIVING	13.04	Recurred/Progressed	11.07	1	11.07
TCGA-CM-6676-01A-11R-1839-07	Colon Adenocarcinoma	Male	WHITE	7th	T2	N0	M0	Stage I	TUMOR FREE	NO	YES	NO	82	Sigmoid Colon	Colon	LIVING	11.07	DiseaseFree	11.07	0	11.07
TCGA-CM-6677-01A-11R-1839-07	Colon Adenocarcinoma	Female	WHITE	7th	T3	N0	M0	Stage IIA	TUMOR FREE	NO	NO	NO	75	Hepatic Flexure	Colon	LIVING	11.07	DiseaseFree	11.07	0	11.07
TCGA-CM-6678-01A-11R-1839-07	Colon Adenocarcinoma	Female	WHITE	7th	T4a	N1c	M1a	Stage IVA	TUMOR FREE	NO	NO	NO	63	Sigmoid Colon	Colon	LIVING	11.01	Recurred/Progressed	0	1	0
TCGA-CM-6679-01A-11R-1839-07	Colon Adenocarcinoma	Male	WHITE	7th	T3	N0	M0	Stage IIA	TUMOR FREE	NO	NO	NO	58	Sigmoid Colon	Colon	LIVING	10.05	DiseaseFree	10.05	0	10.05
TCGA-CM-6680-01A-11R-1839-07	Colon Adenocarcinoma	Female	WHITE	7th	T3	N2a	M0	Stage IIIB	TUMOR FREE	NO	NO	NO	78	Cecum	Colon	LIVING	12.02	DiseaseFree	12.02	0	12.02
TCGA-D5-5537-01A-21R-1928-07	Colon Adenocarcinoma	Male	WHITE	7th	T3	N2	MX	[Discrepancy]	TUMOR FREE	NO	NO	NO	83	Ascending Colon	Colon	DECEASED	45.37	Recurred/Progressed	23.72	1	23.72
TCGA-D5-5538-01A-01R-1653-07	Colon Adenocarcinoma	Female	WHITE	[Not Available]	T3	N1b	M0	Stage IIIB	TUMOR FREE	NO	NO	NO	60	Cecum	Colon	DECEASED	54.57	Recurred/Progressed	33.08	1	33.08
TCGA-D5-5539-01A-01R-1653-07	Colon Mucinous Adenocarcinoma	Male	WHITE	[Not Available]	T3	N1	M0	Stage IIIA	[Not Available]	[Not Available]	YES	[Not Available]	60	Ascending Colon	Colon	LIVING	19.58	Recurred/Progressed	19.02	1	19.02
TCGA-D5-5540-01A-01R-1653-07	Colon Adenocarcinoma	Male	WHITE	[Not Available]	T3	N0	M0	Stage IIA	TUMOR FREE	NO	NO	NO	73	Cecum	Colon	LIVING	56.04	DiseaseFree	56.04	0	56.04
TCGA-D5-5541-01A-01R-1653-07	Colon Adenocarcinoma	Male	WHITE	[Not Available]	T3	N1a	M0	Stage IIIB	TUMOR FREE	NO	NO	NO	63	Sigmoid Colon	Colon	LIVING	55.88	DiseaseFree	55.88	0	55.88
TCGA-D5-6529-01A-11R-1774-07	Colon Adenocarcinoma	Male	WHITE	7th	T3	N0	M0	Stage IIA	TUMOR FREE	NO	NO	YES	69	[Discrepancy]	Colon	LIVING	20.17	Recurred/Progressed	12.68	1	12.68
TCGA-D5-6530-01A-11R-1723-07	Colon Adenocarcinoma	Male	WHITE	7th	T2	N0	M0	Stage I	TUMOR FREE	NO	NO	YES	53	[Discrepancy]	Colon	LIVING	20.4	DiseaseFree	20.4	0	20.4
TCGA-D5-6531-01A-11R-1723-07	Colon Adenocarcinoma	Male	WHITE	[Not Available]	T3	N0	M0	Stage IIA	TUMOR FREE	NO	NO	NO	75	Hepatic Flexure	Colon	LIVING	17.74	DiseaseFree	17.74	0	17.74
TCGA-D5-6532-01A-11R-1723-07	Colon Adenocarcinoma	Male	WHITE	[Not Available]	T3	N0	M0	Stage IIA	TUMOR FREE	NO	NO	NO	61	Sigmoid Colon	Colon	LIVING	18.23	DiseaseFree	18.23	0	18.23
TCGA-D5-6533-01A-11R-1723-07	Colon Adenocarcinoma	Female	WHITE	7th	T4b	N0	M0	[Discrepancy]	TUMOR FREE	NO	NO	YES	68	Transverse Colon	Colon	LIVING	25.46	DiseaseFree	25.46	0	25.46
TCGA-D5-6534-01A-21R-1928-07	Colon Mucinous Adenocarcinoma	Female	WHITE	7th	T3	N0	M0	Stage IIA	TUMOR FREE	NO	NO	YES	62	Ascending Colon	Colon	LIVING	43.23	DiseaseFree	43.23	0	43.23
TCGA-D5-6535-01A-11R-1723-07	Colon Adenocarcinoma	Female	WHITE	7th	T3	N1	MX	Stage IIIB	TUMOR FREE	NO	YES	YES	80	Ascending Colon	Colon	LIVING	15.11	DiseaseFree	15.11	0	15.11
TCGA-D5-6536-01A-11R-1723-07	Colon Adenocarcinoma	Male	WHITE	7th	T3	N0	M0	Stage IIA	WITH TUMOR	NO	NO	YES	73	Sigmoid Colon	Colon	LIVING	17.84	Recurred/Progressed	16.2	1	16.2
TCGA-D5-6537-01A-11R-1723-07	Colon Adenocarcinoma	Male	WHITE	7th	T3	N1a	MX	Stage IIIB	TUMOR FREE	NO	YES	YES	64	Transverse Colon	Colon	DECEASED	4.8	Recurred/Progressed	4.04	1	4.04
TCGA-D5-6538-01A-11R-1723-07	Colon Adenocarcinoma	Female	WHITE	[Not Available]	T3	N2	M0	Stage IIIB	TUMOR FREE	YES	NO	NO	79	Hepatic Flexure	Colon	LIVING	17.12	DiseaseFree	17.12	0	17.12
TCGA-D5-6539-01A-11R-1723-07	Colon Adenocarcinoma	Female	WHITE	7th	T3	N0	M0	[Discrepancy]	TUMOR FREE	NO	NO	YES	45	Transverse Colon	Colon	LIVING	12.48	DiseaseFree	12.48	0	12.48
TCGA-D5-6540-01A-11R-1723-07	Colon Mucinous Adenocarcinoma	Male	WHITE	[Not Available]	T2	N0	M0	Stage I	TUMOR FREE	NO	NO	NO	66	Cecum	Colon	LIVING	16.13	DiseaseFree	16.13	0	16.13
TCGA-D5-6541-01A-11R-1723-07	Colon Adenocarcinoma	Male	WHITE	[Not Available]	T3	N0	M0	Stage IIA	TUMOR FREE	NO	NO	NO	49	Splenic Flexure	Colon	LIVING	15.57	DiseaseFree	15.57	0	15.57
TCGA-D5-6898-01A-11R-1928-07	Colon Adenocarcinoma	Female	WHITE	7th	T2	N0	M0	Stage I	TUMOR FREE	NO	NO	NO	51	Sigmoid Colon	Colon	LIVING	7.52	DiseaseFree	7.52	0	7.52
TCGA-D5-6920-01A-11R-1928-07	Colon Adenocarcinoma	Female	WHITE	7th	T3	N0	M0	Stage IIA	TUMOR FREE	NO	NO	NO	77	Sigmoid Colon	Colon	LIVING	12.39	DiseaseFree	12.39	0	12.39
TCGA-D5-6922-01A-11R-1928-07	Colon Adenocarcinoma	Male	WHITE	7th	T3	N1	M0	Stage IIIA	TUMOR FREE	NO	YES	NO	76	Sigmoid Colon	Colon	LIVING	10.12	DiseaseFree	10.12	0	10.12
TCGA-D5-6923-01A-11R-A32Z-07	Colon Adenocarcinoma	Male	WHITE	7th	T2	N0	M0	Stage I	TUMOR FREE	NO	NO	NO	57	Sigmoid Colon	Colon	LIVING	12.42	DiseaseFree	12.42	0	12.42
TCGA-D5-6924-01A-11R-1928-07	Colon Adenocarcinoma	Male	WHITE	7th	T3	N0	M0	Stage IIA	TUMOR FREE	NO	NO	NO	68	Sigmoid Colon	Colon	LIVING	14.29	DiseaseFree	14.29	0	14.29
TCGA-D5-6926-01A-11R-1928-07	Colon Adenocarcinoma	Male	WHITE	7th	T4a	N1	M0	Stage IIIB	TUMOR FREE	NO	NO	NO	65	Sigmoid Colon	Colon	LIVING	9.03	DiseaseFree	9.03	0	9.03
TCGA-D5-6927-01A-21R-1928-07	Colon Adenocarcinoma	Male	WHITE	7th	T3	N0	M0	Stage IIA	TUMOR FREE	NO	NO	NO	34	Transverse Colon	Colon	LIVING	9.43	DiseaseFree	9.43	0	9.43
TCGA-D5-6928-01A-11R-1928-07	Colon Mucinous Adenocarcinoma	Male	WHITE	7th	T3	N0	M0	Stage IIA	TUMOR FREE	NO	NO	NO	80	Ascending Colon	Colon	LIVING	11.63	DiseaseFree	11.63	0	11.63
TCGA-D5-6929-01A-31R-1928-07	Colon Adenocarcinoma	Female	WHITE	7th	T3	N1	M1	Stage IV	WITH TUMOR	NO	YES	YES	49	Sigmoid Colon	Colon	LIVING	13.4	DiseaseFree	13.4	0	13.4
TCGA-D5-6930-01A-11R-1928-07	Colon Mucinous Adenocarcinoma	Male	WHITE	7th	T3	N0	M0	Stage IIA	TUMOR FREE	NO	NO	YES	67	Ascending Colon	Colon	LIVING	13.34	DiseaseFree	13.34	0	13.34
TCGA-D5-6931-01A-11R-1928-07	Colon Adenocarcinoma	Male	WHITE	7th	T4b	N2	M0	Stage IIIC	TUMOR FREE	NO	YES	YES	77	Transverse Colon	Colon	LIVING	11.99	DiseaseFree	11.99	0	11.99
TCGA-D5-6932-01A-11R-1928-07	Colon Adenocarcinoma	Male	WHITE	7th	T3	N0	M0	Stage IIA	TUMOR FREE	NO	NO	YES	69	Transverse Colon	Colon	LIVING	11.37	DiseaseFree	11.37	0	11.37
TCGA-D5-7000-01A-11R-A32Z-07	Colon Mucinous Adenocarcinoma	Female	WHITE	7th	T2	N0	M0	Stage I	TUMOR FREE	NO	NO	NO	79	Cecum	Colon	LIVING	10.25	DiseaseFree	10.25	0	10.25
TCGA-DC-5869-01A-01R-1660-07	Rectal Adenocarcinoma	Female	BLACK OR AFRICAN AMERICAN	7th	T3	N1a	M0	Stage IIIB	TUMOR FREE	NO	NO	NO	62	Rectum	Rectum	LIVING	30.98	DiseaseFree	30.98	0	30.98
TCGA-DC-6158-01A-11R-1660-07	Rectal Adenocarcinoma	Male	WHITE	7th	T2	N0	M0	Stage I	TUMOR FREE	YES	NO	YES	70	Rectum	Rectum	DECEASED	10.97	[Not Available]	[Not Available]
TCGA-DM-A0X9-01A-11R-A155-07	Colon Adenocarcinoma	Female	WHITE	[Not Available]	T3	N0	M0	Stage IIA	[Not Available]	NO	NO	[Not Available]	71	[Discrepancy]	Colon	LIVING	119.61	DiseaseFree	119.61	0	119.61
TCGA-DM-A0XD-01A-12R-A155-07	Colon Adenocarcinoma	Male	WHITE	[Not Available]	T3	N0	M0	Stage IIA	[Not Available]	NO	NO	[Not Available]	65	[Discrepancy]	Colon	DECEASED	24.41	Recurred/Progressed	20.27	1	20.27
TCGA-DM-A0XF-01A-11R-A155-07	[Discrepancy]	Female	WHITE	[Not Available]	T3	N2	M0	Stage IIIC	[Not Available]	NO	NO	[Not Available]	68	[Discrepancy]	Colon	DECEASED	38.17	[Not Available]	[Not Available]
TCGA-DM-A1D0-01A-11R-A155-07	Colon Adenocarcinoma	Female	WHITE	[Not Available]	T3	N0	M0	Stage IIA	[Not Available]	NO	NO	[Not Available]	79	Sigmoid Colon	Colon	LIVING	130.55	DiseaseFree	130.55	0	130.55
TCGA-DM-A1D4-01A-21R-A155-07	Colon Adenocarcinoma	Male	WHITE	[Not Available]	T3	N0	M0	Stage IIA	[Not Available]	NO	NO	[Not Available]	80	Cecum	Colon	DECEASED	92.67	Recurred/Progressed	63.07	1	63.07
TCGA-DM-A1D6-01A-21R-A155-07	Colon Mucinous Adenocarcinoma	Male	WHITE	[Not Available]	T3	N0	M0	Stage IIA	[Not Available]	NO	NO	[Not Available]	88	Splenic Flexure	Colon	DECEASED	49.87	[Not Available]	[Not Available]
TCGA-DM-A1D7-01A-11R-A155-07	[Discrepancy]	Male	WHITE	[Not Available]	T3	N0	M0	Stage IIA	[Not Available]	NO	NO	[Not Available]	82	Sigmoid Colon	Colon	DECEASED	13.3	Recurred/Progressed	5.06	1	5.06
TCGA-DM-A1D8-01A-11R-A155-07	Colon Adenocarcinoma	Female	WHITE	[Not Available]	T3	N1	[Not Available]	[Not Available]	[Not Available]	[Not Available]	[Not Available]	[Not Available]	50	Ascending Colon	Colon	DECEASED	12.58	[Not Available]	[Not Available]
TCGA-DM-A1D9-01A-11R-A155-07	Colon Adenocarcinoma	Female	WHITE	[Not Available]	T3	N0	M0	Stage IIA	[Not Available]	NO	NO	[Not Available]	67	Cecum	Colon	LIVING	140.28	DiseaseFree	140.28	0	140.28
TCGA-DM-A1DA-01A-11R-A155-07	Colon Adenocarcinoma	Female	WHITE	[Not Available]	T3	N2	M0	Stage IIIC	[Not Available]	[Not Available]	[Not Available]	[Not Available]	71	Cecum	Colon	DECEASED	7.49	[Not Available]	[Not Available]
TCGA-DM-A1DB-01A-11R-A155-07	Colon Adenocarcinoma	Male	WHITE	[Not Available]	T3	N0	M0	Stage IIA	[Not Available]	NO	NO	[Not Available]	68	Sigmoid Colon	Colon	DECEASED	44.28	[Not Available]	[Not Available]
TCGA-DM-A1HA-01A-11R-A155-07	Colon Adenocarcinoma	Male	WHITE	[Not Available]	T3	N2	M0	Stage IIIC	[Not Available]	[Not Available]	[Not Available]	[Not Available]	82	Ascending Colon	Colon	LIVING	131.41	DiseaseFree	131.41	0	131.41
TCGA-DM-A1HB-01A-21R-A180-07	[Discrepancy]	Male	WHITE	[Not Available]	T3	N1	M0	Stage IIIB	[Not Available]	NO	NO	[Not Available]	75	Transverse Colon	Colon	LIVING	135.55	DiseaseFree	135.55	0	135.55
TCGA-DM-A280-01A-12R-A16W-07	Colon Mucinous Adenocarcinoma	Female	WHITE	6th	T3	N0	M0	Stage IIA	[Not Available]	NO	NO	[Not Available]	70	Ascending Colon	Colon	DECEASED	7.75	[Not Available]	[Not Available]
TCGA-DM-A282-01A-12R-A16W-07	Colon Adenocarcinoma	Female	WHITE	6th	T3	N0	M0	Stage IIA	[Not Available]	NO	NO	[Not Available]	60	Hepatic Flexure	Colon	LIVING	139.06	DiseaseFree	139.06	0	139.06
TCGA-DM-A285-01A-11R-A16W-07	Colon Mucinous Adenocarcinoma	Female	WHITE	6th	T3	N2	M1	Stage IV	[Not Available]	[Not Available]	[Not Available]	[Not Available]	71	Ascending Colon	Colon	DECEASED	5.88	[Not Available]	[Not Available]
TCGA-DM-A288-01A-11R-A16W-07	Colon Mucinous Adenocarcinoma	Male	WHITE	6th	T3	N2	M0	Stage IIIC	[Not Available]	NO	NO	[Not Available]	68	Cecum	Colon	DECEASED	14.03	Recurred/Progressed	10.51	1	10.51
TCGA-DM-A28A-01A-21R-A32Y-07	Colon Adenocarcinoma	Male	WHITE	6th	T3	N2	M0	Stage IIIC	[Not Available]	NO	NO	[Not Available]	78	Cecum	Colon	DECEASED	26.45	[Not Available]	[Not Available]
TCGA-DM-A28C-01A-11R-A32Y-07	Colon Adenocarcinoma	Male	WHITE	6th	T3	N0	M0	Stage IIA	[Not Available]	[Not Available]	[Not Available]	[Not Available]	74	Sigmoid Colon	Colon	DECEASED	81.31	Recurred/Progressed	63.37	1	63.37
TCGA-DM-A28E-01A-11R-A32Y-07	Colon Adenocarcinoma	Female	WHITE	6th	T3	N0	M0	Stage IIA	[Not Available]	NO	NO	[Not Available]	72	Sigmoid Colon	Colon	LIVING	119.84	DiseaseFree	119.84	0	119.84
TCGA-DM-A28F-01A-11R-A32Y-07	Colon Adenocarcinoma	Male	WHITE	6th	T3	N1	M0	Stage IIIB	[Not Available]	[Not Available]	[Not Available]	[Not Available]	73	Sigmoid Colon	Colon	DECEASED	35.94	[Not Available]	[Not Available]
TCGA-DM-A28G-01A-11R-A16W-07	Colon Adenocarcinoma	Male	WHITE	6th	T3	N0	M0	Stage IIA	[Not Available]	NO	NO	[Not Available]	75	Ascending Colon	Colon	DECEASED	60.74	[Not Available]	[Not Available]
TCGA-DM-A28H-01A-11R-A16W-07	Colon Adenocarcinoma	Male	WHITE	6th	T3	N2	M0	Stage IIIC	[Not Available]	NO	NO	[Not Available]	50	Cecum	Colon	LIVING	116.98	Recurred/Progressed	15.9	1	15.9
TCGA-DM-A28K-01A-21R-A32Y-07	Colon Mucinous Adenocarcinoma	Male	WHITE	6th	T3	N0	M0	Stage IIA	[Not Available]	NO	NO	[Not Available]	75	Hepatic Flexure	Colon	LIVING	98.16	DiseaseFree	98.16	0	98.16
TCGA-DM-A28M-01A-12R-A16W-07	Colon Adenocarcinoma	Male	WHITE	6th	T3	N0	M0	Stage IIA	[Not Available]	NO	NO	[Not Available]	63	Descending Colon	Colon	LIVING	95.11	DiseaseFree	95.11	0	95.11
TCGA-DT-5265-01A-21R-1830-07	Rectal Mucinous Adenocarcinoma	Male	ASIAN	6th	T3	N0	M0	Stage II	TUMOR FREE	[Not Available]	[Not Available]	[Not Available]	51	Rectum	Rectum	LIVING	12.61	DiseaseFree	12.61	0	12.61
TCGA-DY-A1DE-01A-11R-A155-07	Rectal Adenocarcinoma	Female	WHITE	[Not Available]	T3	N0	M0	Stage IIA	[Not Available]	NO	NO	[Not Available]	56	Rectum	Rectum	LIVING	129.17	Recurred/Progressed	108.94	1	108.94
TCGA-DY-A1DG-01A-11R-A32Y-07	Rectal Adenocarcinoma	Male	WHITE	[Not Available]	T3	N1	M1	Stage IVA	[Not Available]	[Not Available]	[Not Available]	[Not Available]	75	Rectum	Rectum	DECEASED	51.45	Recurred/Progressed	19.45	1	19.45
TCGA-DY-A1H8-01A-21R-A155-07	Rectal Adenocarcinoma	Female	WHITE	[Not Available]	T2	N1	M0	Stage IIIA	[Not Available]	[Not Available]	[Not Available]	[Not Available]	77	Rectum	Rectum	DECEASED	32.59	[Not Available]	[Not Available]
TCGA-EF-5830-01A-01R-1660-07	Rectal Adenocarcinoma	Male	WHITE	7th	T4a	N0	M0	Stage IIB	TUMOR FREE	NO	NO	NO	54	Rectum	Rectum	LIVING	3.48	DiseaseFree	3.48	0	3.48
TCGA-EF-5831-01A-01R-1660-07	Rectal Adenocarcinoma	Male	WHITE	7th	T3	N0	M0	Stage IIA	TUMOR FREE	[Not Available]	[Not Available]	[Not Available]	72	Rectum	Rectum	LIVING	4.17	DiseaseFree	4.17	0	4.17
TCGA-EI-6506-01A-11R-1736-07	Rectal Adenocarcinoma	Female	WHITE	7th	T3	N0	M0	Stage IIA	TUMOR FREE	NO	NO	YES	78	Rectosigmoid Junction	Rectum	LIVING	20.53	DiseaseFree	20.53	0	20.53
TCGA-EI-6507-01A-11R-1736-07	Rectal Adenocarcinoma	Male	WHITE	7th	T3	N0	M0	Stage IIA	TUMOR FREE	NO	NO	NO	60	Rectum	Rectum	LIVING	19.94	DiseaseFree	19.94	0	19.94
TCGA-EI-6508-01A-11R-1736-07	Rectal Adenocarcinoma	Female	WHITE	7th	T3	N1a	M0	Stage IIIB	TUMOR FREE	NO	YES	YES	48	Rectosigmoid Junction	Rectum	LIVING	20.89	DiseaseFree	20.89	0	20.89
TCGA-EI-6509-01A-11R-1736-07	Rectal Adenocarcinoma	Male	WHITE	7th	T3	N2b	M0	Stage IIIC	TUMOR FREE	NO	YES	NO	53	Rectosigmoid Junction	Rectum	LIVING	16.98	Recurred/Progressed	2.96	1	2.96
TCGA-EI-6510-01A-11R-1736-07	Rectal Adenocarcinoma	Female	WHITE	7th	T2	N0	MX	[Discrepancy]	TUMOR FREE	NO	NO	YES	77	Rectosigmoid Junction	Rectum	LIVING	18.27	DiseaseFree	18.27	0	18.27
TCGA-EI-6511-01A-11R-1736-07	Rectal Adenocarcinoma	Male	WHITE	7th	T3	N1	M0	Stage IIIB	TUMOR FREE	NO	YES	YES	52	Rectum	Rectum	LIVING	15.83	DiseaseFree	15.83	0	15.83
TCGA-EI-6512-01A-11R-1736-07	Rectal Adenocarcinoma	Female	WHITE	7th	T3	N1	M0	Stage IIIB	TUMOR FREE	NO	NO	NO	64	Rectosigmoid Junction	Rectum	LIVING	17.67	DiseaseFree	17.67	0	17.67
TCGA-EI-6513-01A-21R-1736-07	Rectal Adenocarcinoma	Male	WHITE	7th	T3	N1	M0	Stage IIIB	TUMOR FREE	NO	NO	NO	59	Rectosigmoid Junction	Rectum	LIVING	16.33	DiseaseFree	16.33	0	16.33
TCGA-EI-6514-01A-11R-1736-07	Rectal Adenocarcinoma	Female	WHITE	7th	T3	N0	M0	Stage IIA	TUMOR FREE	NO	NO	NO	59	Sigmoid Colon	Rectum	LIVING	16.29	DiseaseFree	16.29	0	16.29
TCGA-EI-6881-01A-11R-A32Z-07	Rectal Adenocarcinoma	Male	WHITE	6th	T3	N1	M0	Stage IIIA	TUMOR FREE	NO	NO	NO	60	Rectosigmoid Junction	Rectum	LIVING	16.39	DiseaseFree	16.39	0	16.39
TCGA-EI-6882-01A-11R-1928-07	Rectal Mucinous Adenocarcinoma	Male	WHITE	7th	T3	N0	M0	Stage IIA	TUMOR FREE	NO	NO	NO	59	Rectosigmoid Junction	Rectum	LIVING	8.61	DiseaseFree	8.61	0	8.61
TCGA-EI-6883-01A-31R-1928-07	Rectal Adenocarcinoma	Male	WHITE	7th	T3	N0	M0	Stage IIC	TUMOR FREE	NO	NO	NO	63	Rectosigmoid Junction	Rectum	LIVING	11.5	DiseaseFree	11.5	0	11.5
TCGA-EI-6884-01A-11R-1928-07	Rectal Adenocarcinoma	Male	WHITE	7th	T3	N1	M0	Stage IIIA	TUMOR FREE	NO	NO	NO	71	Rectosigmoid Junction	Rectum	LIVING	10.78	DiseaseFree	10.78	0	10.78
TCGA-EI-6885-01A-11R-1928-07	Rectal Adenocarcinoma	Female	WHITE	7th	T3	N1b	M1	Stage IV	WITH TUMOR	NO	YES	YES	57	Rectosigmoid Junction	Rectum	LIVING	13.63	Recurred/Progressed	9.69	1	9.69
TCGA-EI-6917-01A-11R-1928-07	Rectal Adenocarcinoma	Male	WHITE	7th	T3	N1	M0	Stage IIIA	TUMOR FREE	NO	NO	NO	33	Rectum	Rectum	LIVING	17.44	DiseaseFree	17.44	0	17.44
TCGA-EI-7002-01A-11R-1928-07	Rectal Adenocarcinoma	Male	WHITE	7th	T3	N2	M1	Stage IV	WITH TUMOR	NO	YES	[Not Available]	58	Rectum	Rectum	LIVING	11.96	DiseaseFree	11.96	0	11.96
TCGA-F4-6459-01A-11R-1774-07	Colon Adenocarcinoma	Female	WHITE	7th	T3	N2a	M0	Stage IIIB	TUMOR FREE	NO	NO	NO	61	Sigmoid Colon	Colon	DECEASED	8.61	[Not Available]	[Not Available]
TCGA-F4-6460-01A-11R-1774-07	Colon Adenocarcinoma	Female	WHITE	7th	T3	N1	M0	Stage IIIB	[Not Available]	NO	NO	NO	51	Sigmoid Colon	Colon	DECEASED	31.93	Recurred/Progressed	10.28	1	10.28
TCGA-F4-6461-01A-11R-1774-07	Colon Adenocarcinoma	Female	WHITE	7th	T4b	N2	M0	Stage IIIC	TUMOR FREE	NO	NO	NO	41	Hepatic Flexure	Colon	DECEASED	11.1	Recurred/Progressed	9.46	1	9.46
TCGA-F4-6463-01A-11R-1723-07	Colon Mucinous Adenocarcinoma	Male	WHITE	7th	T3	N0	M0	Stage IIA	TUMOR FREE	NO	NO	NO	51	Transverse Colon	Colon	LIVING	35.71	DiseaseFree	35.71	0	35.71
TCGA-F4-6569-01A-11R-1774-07	Colon Adenocarcinoma	Male	WHITE	7th	T2	N0	M0	Stage I	TUMOR FREE	NO	NO	NO	60	Transverse Colon	Colon	LIVING	35.71	DiseaseFree	35.71	0	35.71
TCGA-F4-6570-01A-11R-1774-07	Colon Adenocarcinoma	Female	WHITE	7th	T3	N0	M0	Stage IIA	TUMOR FREE	NO	NO	NO	78	Transverse Colon	Colon	DECEASED	6.18	[Not Available]	[Not Available]
TCGA-F4-6703-01A-11R-1839-07	Colon Adenocarcinoma	Male	WHITE	7th	T3	N0	M0	Stage IIA	TUMOR FREE	NO	NO	NO	64	Ascending Colon	Colon	LIVING	47.83	DiseaseFree	47.83	0	47.83
TCGA-F4-6704-01A-11R-1839-07	Colon Mucinous Adenocarcinoma	Male	AMERICAN INDIAN OR ALASKA NATIVE	7th	T3	N2b	MX	Stage IIIC	TUMOR FREE	NO	NO	[Not Available]	60	Sigmoid Colon	Colon	LIVING	1.54	DiseaseFree	1.54	0	1.54
TCGA-F4-6805-01A-11R-1839-07	Colon Adenocarcinoma	Female	WHITE	7th	T3	N0	M0	Stage IIA	TUMOR FREE	NO	NO	NO	58	Descending Colon	Colon	LIVING	34.4	DiseaseFree	34.4	0	34.4
TCGA-F4-6806-01A-11R-1839-07	Colon Adenocarcinoma	Female	WHITE	7th	T2	N0	M0	Stage I	TUMOR FREE	NO	NO	NO	59	Sigmoid Colon	Colon	LIVING	41.39	Recurred/Progressed	37.19	1	37.19
TCGA-F4-6807-01A-11R-1839-07	Colon Adenocarcinoma	Female	WHITE	7th	T3	N2b	M0	Stage IIIC	TUMOR FREE	NO	NO	NO	51	Hepatic Flexure	Colon	LIVING	43	DiseaseFree	43	0	43
TCGA-F4-6808-01A-11R-1839-07	Colon Adenocarcinoma	Female	WHITE	7th	T1	N0	M0	Stage I	TUMOR FREE	NO	NO	NO	54	Sigmoid Colon	Colon	LIVING	33.64	DiseaseFree	33.64	0	33.64
TCGA-F4-6809-01A-11R-1839-07	Colon Adenocarcinoma	Female	WHITE	7th	T3	N1	M1	Stage IVA	WITH TUMOR	NO	NO	NO	52	Sigmoid Colon	Colon	DECEASED	13.24	[Not Available]	[Not Available]
TCGA-F4-6854-01A-11R-1928-07	Colon Adenocarcinoma	Female	WHITE	7th	T3	N0	M0	Stage IIA	TUMOR FREE	NO	NO	NO	77	Sigmoid Colon	Colon	LIVING	0.53	DiseaseFree	0.53	0	0.53
TCGA-F4-6855-01A-11R-1928-07	Colon Adenocarcinoma	Female	WHITE	7th	T3	N0	M0	Stage IIA	TUMOR FREE	NO	NO	NO	70	Sigmoid Colon	Colon	LIVING	47.37	DiseaseFree	47.37	0	47.37
TCGA-F4-6856-01A-11R-1928-07	Colon Mucinous Adenocarcinoma	Male	WHITE	7th	T2	N0	M0	Stage I	TUMOR FREE	NO	NO	NO	45	Cecum	Colon	LIVING	35.28	DiseaseFree	35.28	0	35.28
TCGA-F5-6571-01A-12R-1830-07	Rectal Adenocarcinoma	Female	WHITE	7th	T3	N0	M0	Stage IIA	TUMOR FREE	NO	NO	NO	62	Rectum	Rectum	LIVING	42.31	Recurred/Progressed	34.79	1	34.79
TCGA-F5-6814-01A-31R-1928-07	Rectal Adenocarcinoma	Male	WHITE	7th	T3	N0	M0	Stage IIA	TUMOR FREE	NO	NO	NO	57	Rectum	Rectum	LIVING	37.16	DiseaseFree	37.16	0	37.16
TCGA-F5-6861-01A-11R-1928-07	Rectal Adenocarcinoma	Female	WHITE	7th	T3	N0	M0	Stage IIA	TUMOR FREE	NO	NO	NO	60	Rectum	Rectum	LIVING	38.11	DiseaseFree	38.11	0	38.11
TCGA-F5-6863-01A-11R-1928-07	Rectal Adenocarcinoma	Female	WHITE	7th	T4a	N1	M0	Stage IIIB	[Not Available]	NO	NO	NO	71	Rectum	Rectum	DECEASED	11.86	Recurred/Progressed	6.27	1	6.27
TCGA-F5-6864-01A-11R-1928-07	Rectal Adenocarcinoma	Female	WHITE	7th	T3	N2a	M0	Stage IIIB	TUMOR FREE	NO	NO	NO	74	Rectum	Rectum	LIVING	12.45	DiseaseFree	12.45	0	12.45
TCGA-G4-6293-01A-11R-1723-07	Colon Adenocarcinoma	Female	WHITE	5th	T3	N1	M0	Stage III	TUMOR FREE	NO	NO	NO	49	Transverse Colon	Colon	LIVING	133.08	DiseaseFree	133.08	0	133.08
TCGA-G4-6294-01A-11R-1774-07	Colon Adenocarcinoma	Male	WHITE	6th	T3	N1	M1	Stage IV	WITH TUMOR	NO	NO	NO	75	Cecum	Colon	DECEASED	28.19	Recurred/Progressed	16.98	1	16.98
TCGA-G4-6295-01A-11R-1723-07	Colon Adenocarcinoma	Female	WHITE	6th	T3	N0	M0	Stage II	TUMOR FREE	NO	NO	NO	70	Cecum	Colon	LIVING	8.34	DiseaseFree	8.34	0	8.34
TCGA-G4-6297-01A-11R-1723-07	Colon Adenocarcinoma	Female	WHITE	6th	T3	N2	M1	Stage IV	WITH TUMOR	YES	YES	YES	55	Cecum	Colon	LIVING	82.33	Recurred/Progressed	78.65	1	78.65
TCGA-G4-6298-01A-11R-1723-07	Colon Adenocarcinoma	Male	BLACK OR AFRICAN AMERICAN	6th	T4a	N1	MX	Stage IIIB	WITH TUMOR	NO	NO	YES	90	Cecum	Colon	DECEASED	23.49	Recurred/Progressed	9.56	1	9.56
TCGA-G4-6299-01A-11R-1774-07	Colon Adenocarcinoma	Male	WHITE	6th	T3	N2	M0	Stage IIIC	TUMOR FREE	YES	YES	NO	69	Descending Colon	Colon	LIVING	74.51	DiseaseFree	74.51	0	74.51
TCGA-G4-6302-01A-11R-1723-07	Colon Mucinous Adenocarcinoma	Female	WHITE	6th	T3	N0	M0	Stage IIA	[Not Available]	YES	YES	YES	90	Cecum	Colon	DECEASED	67.25	[Not Available]	[Not Available]
TCGA-G4-6303-01A-11R-1774-07	Colon Adenocarcinoma	Female	WHITE	6th	T3	N1	M1	Stage IV	WITH TUMOR	YES	YES	NO	54	Sigmoid Colon	Colon	DECEASED	65.8	Recurred/Progressed	28.65	1	28.65
TCGA-G4-6304-01A-11R-1928-07	Colon Adenocarcinoma	Female	WHITE	6th	T4	N0	M0	Stage IIB	TUMOR FREE	NO	NO	NO	66	Transverse Colon	Colon	LIVING	53.58	Recurred/Progressed	28.22	1	28.22
TCGA-G4-6306-01A-11R-1774-07	Colon Adenocarcinoma	Male	WHITE	6th	T2	N0	M0	[Discrepancy]	TUMOR FREE	[Not Available]	[Not Available]	NO	71	Ascending Colon	Colon	LIVING	44.65	DiseaseFree	44.65	0	44.65
TCGA-G4-6307-01A-11R-1723-07	Colon Adenocarcinoma	Female	WHITE	2nd	T3	N1	M0	Stage IIIB	TUMOR FREE	YES	YES	NO	37	Sigmoid Colon	Colon	LIVING	54.99	DiseaseFree	54.99	0	54.99
TCGA-G4-6309-01A-21R-1839-07	Colon Adenocarcinoma	Female	BLACK OR AFRICAN AMERICAN	6th	T3	N1	M0	Stage IIIB	TUMOR FREE	NO	NO	NO	40	Sigmoid Colon	Colon	LIVING	85.41	Recurred/Progressed	71.48	1	71.48
TCGA-G4-6310-01A-11R-1723-07	Colon Adenocarcinoma	Male	WHITE	6th	T3	N1	M0	Stage IIIB	TUMOR FREE	NO	NO	NO	69	Cecum	Colon	LIVING	63.57	DiseaseFree	63.57	0	63.57
TCGA-G4-6311-01A-11R-1723-07	Colon Adenocarcinoma	Male	WHITE	6th	T3	N1	MX	Stage III	TUMOR FREE	YES	YES	YES	80	Ascending Colon	Colon	LIVING	39.39	DiseaseFree	39.39	0	39.39
TCGA-G4-6314-01A-11R-1723-07	Colon Adenocarcinoma	Female	WHITE	6th	T3	N2	M1	Stage IV	WITH TUMOR	YES	YES	NO	76	Cecum	Colon	LIVING	35.91	Recurred/Progressed	19.88	1	19.88
TCGA-G4-6315-01A-11R-1723-07	Colon Adenocarcinoma	Male	WHITE	6th	T3	N1	M1	Stage IV	TUMOR FREE	NO	NO	YES	66	Descending Colon	Colon	LIVING	61.86	DiseaseFree	61.86	0	61.86
TCGA-G4-6317-01A-11R-1723-07	Colon Adenocarcinoma	Female	WHITE	6th	T3	N2	MX	Stage IIIC	TUMOR FREE	[Not Available]	[Not Available]	NO	51	Sigmoid Colon	Colon	LIVING	35.97	Recurred/Progressed	19.45	1	19.45
TCGA-G4-6320-01A-11R-1723-07	Colon Adenocarcinoma	Male	WHITE	6th	T3	N1	MX	Stage III	TUMOR FREE	YES	YES	NO	73	Hepatic Flexure	Colon	LIVING	26.41	DiseaseFree	26.41	0	26.41
TCGA-G4-6321-01A-11R-1723-07	Colon Adenocarcinoma	Female	WHITE	6th	T2	N1	MX	Stage III	TUMOR FREE	NO	NO	NO	60	Cecum	Colon	LIVING	22.08	DiseaseFree	22.08	0	22.08
TCGA-G4-6322-01A-11R-1723-07	Colon Mucinous Adenocarcinoma	Male	WHITE	6th	T3	N1	MX	Stage IIIB	TUMOR FREE	YES	YES	NO	65	Descending Colon	Colon	LIVING	26.02	Recurred/Progressed	25.92	1	25.92
TCGA-G4-6323-01A-11R-1723-07	Colon Adenocarcinoma	Male	BLACK OR AFRICAN AMERICAN	7th	Tis	N0	MX	Stage IA	TUMOR FREE	NO	NO	NO	50	Cecum	Colon	LIVING	13.76	DiseaseFree	13.76	0	13.76
TCGA-G4-6586-01A-11R-1774-07	Colon Adenocarcinoma	Female	WHITE	6th	T3	N0	M0	Stage IIA	TUMOR FREE	YES	YES	NO	73	Ascending Colon	Colon	LIVING	35.78	DiseaseFree	35.78	0	35.78
TCGA-G4-6588-01A-11R-1774-07	Colon Adenocarcinoma	Female	WHITE	6th	T3	N0	M0	Stage IIA	TUMOR FREE	NO	NO	NO	58	Cecum	Colon	LIVING	26.15	DiseaseFree	26.15	0	26.15
TCGA-G4-6625-01A-21R-1774-07	Colon Adenocarcinoma	Female	WHITE	5th	T3	N0	M0	Stage IIA	WITH TUMOR	NO	NO	NO	77	Sigmoid Colon	Colon	LIVING	91.72	Recurred/Progressed	84.23	1	84.23
TCGA-G4-6626-01A-11R-1774-07	Colon Adenocarcinoma	Male	WHITE	6th	T3	N0	M0	Stage IIA	[Not Available]	NO	NO	NO	90	Ascending Colon	Colon	DECEASED	46.71	[Not Available]	[Not Available]
TCGA-G4-6627-01A-11R-1774-07	Colon Adenocarcinoma	Male	WHITE	6th	T3	N0	M0	Stage IIA	[Not Available]	NO	NO	NO	84	Ascending Colon	Colon	LIVING	74.74	Recurred/Progressed	32.95	1	32.95
TCGA-G4-6628-01A-11R-1839-07	Colon Adenocarcinoma	Male	WHITE	6th	T2	N0	M0	Stage I	[Not Available]	NO	NO	NO	78	Cecum	Colon	LIVING	79.63	DiseaseFree	79.63	0	79.63
TCGA-G5-6233-01A-11R-1736-07	Rectal Adenocarcinoma	Male	WHITE	6th	T3	N2	M0	[Discrepancy]	WITH TUMOR	YES	YES	YES	74	Sigmoid Colon	Rectum	DECEASED	18.27	Recurred/Progressed	3.02	1	3.02
TCGA-NH-A50T-01A-11R-A28H-07	Colon Adenocarcinoma	Female	BLACK OR AFRICAN AMERICAN	7th	T3	N0	MX	Stage IIA	TUMOR FREE	NO	NO	NO	68	Splenic Flexure	Colon	LIVING	18.17	DiseaseFree	18.17	0	18.17
TCGA-NH-A50U-01A-33R-A37K-07	Colon Mucinous Adenocarcinoma	Male	BLACK OR AFRICAN AMERICAN	7th	T4a	N0	M1a	Stage IVA	WITH TUMOR	NO	NO	YES	42	Cecum	Colon	DECEASED	10.97	Recurred/Progressed	9.07	1	9.07
TCGA-NH-A50V-01A-11R-A28H-07	Colon Adenocarcinoma	Male	BLACK OR AFRICAN AMERICAN	7th	T3	N2a	M0	Stage IIIB	TUMOR FREE	NO	NO	NO	69	Cecum	Colon	LIVING	19.32	DiseaseFree	19.32	0	19.32
TCGA-NH-A5IV-01A-42R-A37K-07	Colon Adenocarcinoma	Female	BLACK OR AFRICAN AMERICAN	7th	T3	N0	MX	Stage IIA	TUMOR FREE	NO	NO	NO	90	Transverse Colon	Colon	LIVING	19.32	DiseaseFree	19.32	0	19.32
TCGA-NH-A6GA-01A-11R-A37K-07	Colon Adenocarcinoma	Male	BLACK OR AFRICAN AMERICAN	7th	T4a	N2a	MX	Stage IIIC	WITH TUMOR	YES	YES	NO	58	Ascending Colon	Colon	DECEASED	9.92	Recurred/Progressed	3.48	1	3.48
TCGA-NH-A6GB-01A-11R-A37K-07	Colon Adenocarcinoma	Female	BLACK OR AFRICAN AMERICAN	7th	T3	N2b	MX	Stage IIIC	[Not Available]	NO	NO	NO	71	Transverse Colon	Colon	LIVING	15.64	DiseaseFree	15.64	0	15.64
TCGA-NH-A6GC-01A-12R-A41B-07	Colon Mucinous Adenocarcinoma	Female	BLACK OR AFRICAN AMERICAN	7th	T4b	N1b	M1b	Stage IVB	[Not Available]	NO	NO	NO	66	Descending Colon	Colon	LIVING	12.78	DiseaseFree	12.78	0	12.78
TCGA-NH-A8F7-01A-11R-A41B-07	Colon Adenocarcinoma	Female	BLACK OR AFRICAN AMERICAN	7th	T3	N0	MX	Stage IIA	WITH TUMOR	NO	NO	NO	53	Sigmoid Colon	Colon	LIVING	17.84	DiseaseFree	17.84	0	17.84
TCGA-NH-A8F8-01A-72R-A41B-07	Colon Adenocarcinoma	Male	BLACK OR AFRICAN AMERICAN	7th	T4a	N2b	M1	Stage IV	[Not Available]	YES	YES	NO	79	Ascending Colon	Colon	DECEASED	16.79	[Not Available]	[Not Available]
TCGA-QG-A5YV-01A-11R-A28H-07	Colon Adenocarcinoma	Female	BLACK OR AFRICAN AMERICAN	7th	T4b	N1a	MX	Stage IIIC	TUMOR FREE	NO	NO	NO	64	Sigmoid Colon	Colon	LIVING	42.74	DiseaseFree	42.74	0	42.74
TCGA-QG-A5YW-01A-11R-A28H-07	Colon Mucinous Adenocarcinoma	Female	BLACK OR AFRICAN AMERICAN	7th	T3	N2b	MX	Stage IIIC	TUMOR FREE	NO	NO	NO	55	Cecum	Colon	LIVING	29.43	DiseaseFree	29.43	0	29.43
TCGA-QG-A5YX-01A-11R-A28H-07	Colon Adenocarcinoma	Female	BLACK OR AFRICAN AMERICAN	7th	T3	N0	MX	Stage IIA	TUMOR FREE	YES	NO	NO	61	Sigmoid Colon	Colon	LIVING	32.95	DiseaseFree	32.95	0	32.95
TCGA-QG-A5Z2-01A-11R-A28H-07	Colon Adenocarcinoma	Male	BLACK OR AFRICAN AMERICAN	7th	T2	N0	M0	Stage I	TUMOR FREE	NO	NO	NO	61	Cecum	Colon	LIVING	31.27	DiseaseFree	31.27	0	31.27
TCGA-QL-A97D-01A-12R-A41B-07	Colon Adenocarcinoma	Female	BLACK OR AFRICAN AMERICAN	7th	T2	N0	MX	Stage I	TUMOR FREE	[Not Available]	[Not Available]	[Not Available]	84	Cecum	Colon	LIVING	21.88	DiseaseFree	21.88	0	21.88
TCGA-RU-A8FL-01A-11R-A37K-07	Colon Adenocarcinoma	Male	BLACK OR AFRICAN AMERICAN	7th	T3	N2a	MX	Stage IIIB	WITH TUMOR	[Not Available]	[Not Available]	[Not Available]	51	Cecum	Colon	LIVING	38.67	Recurred/Progressed	8.41	1	8.41
TCGA-SS-A7HO-01A-21R-A37K-07	Colon Adenocarcinoma	Female	BLACK OR AFRICAN AMERICAN	7th	T4a	N0	M0	Stage IIB	WITH TUMOR	YES	YES	NO	44	Cecum	Colon	LIVING	60.09	Recurred/Progressed	59.17	1	59.17
TCGA-T9-A92H-01A-11R-A37K-07	Colon Adenocarcinoma	Male	BLACK OR AFRICAN AMERICAN	7th	T3	N0	M0	Stage IIA	TUMOR FREE	NO	NO	YES	82	Sigmoid Colon	Colon	LIVING	11.89	Recurred/Progressed	2.66	1	2.66
TCGA-WS-AB45-01A-11R-A41B-07	Colon Mucinous Adenocarcinoma	Female	BLACK OR AFRICAN AMERICAN	6th	T3	N0	MX	Stage IIA	TUMOR FREE	NO	NO	NO	52	Cecum	Colon	LIVING	69.97	DiseaseFree	69.97	0	69.97
